# Supplementary material for: DNA palette code for time-series archival data storage
Source: Natl Sci Rev. 2024 Sep 10;12(1):nwae321. doi: 10.1093/nsr/nwae321 (PMC11697981; doi:10.1093/nsr/nwae321)
Supplement: nwae321_Supplemental_Files [file nwae321_supplemental_files.zip]

Archive with 73 entries (66 files):
- Data/Data/
- Data/Data/.DS_Store
- Data/Data/Supplement Data1/
- Data/Data/Supplement Data1/.DS_Store
- Data/Data/Supplement Data1/DICOM_files/
- Data/Data/Supplement Data1/DICOM_files/.DS_Store
- Data/Data/Supplement Data1/DICOM_files/202111_Anonymous_DICOM000.dcm
- Data/Data/Supplement Data1/DICOM_files/202111_Anonymous_DICOM001.dcm
- Data/Data/Supplement Data1/DICOM_files/202111_Anonymous_DICOM002.dcm
- Data/Data/Supplement Data1/DICOM_files/202111_Anonymous_DICOM003.dcm
- Data/Data/Supplement Data1/DICOM_files/202111_Anonymous_DICOM004.dcm
- Data/Data/Supplement Data1/DICOM_files/202111_Anonymous_DICOM005.dcm
- Data/Data/Supplement Data1/DICOM_files/202111_Anonymous_DICOM006.dcm
- Data/Data/Supplement Data1/DICOM_files/202111_Anonymous_DICOM007.dcm
- Data/Data/Supplement Data1/DICOM_files/202111_Anonymous_DICOM008.dcm
- Data/Data/Supplement Data1/DICOM_files/202111_Anonymous_DICOM009.dcm
- Data/Data/Supplement Data1/DICOM_files/202111_Anonymous_DICOM010.dcm
- Data/Data/Supplement Data1/DICOM_files/202111_Anonymous_DICOM011.dcm
- Data/Data/Supplement Data1/DICOM_files/202111_Anonymous_DICOM012.dcm
- Data/Data/Supplement Data1/DICOM_files/202111_Anonymous_DICOM013.dcm
- Data/Data/Supplement Data1/DICOM_files/202111_Anonymous_DICOM014.dcm
- Data/Data/Supplement Data1/DICOM_files/202111_Anonymous_DICOM015.dcm
- Data/Data/Supplement Data1/DICOM_files/202111_Anonymous_DICOM016.dcm
- Data/Data/Supplement Data1/DICOM_files/202111_Anonymous_DICOM017.dcm
- Data/Data/Supplement Data1/DICOM_files/202111_Anonymous_DICOM018.dcm
- Data/Data/Supplement Data1/DICOM_files/202111_Anonymous_DICOM019.dcm
- Data/Data/Supplement Data1/DICOM_files/202111_Anonymous_DICOM020.dcm
- Data/Data/Supplement Data1/DICOM_files/202310_Anonymous_DICOM000.dcm
- Data/Data/Supplement Data1/DICOM_files/202310_Anonymous_DICOM001.dcm
- Data/Data/Supplement Data1/DICOM_files/202310_Anonymous_DICOM002.dcm
- Data/Data/Supplement Data1/DICOM_files/202310_Anonymous_DICOM003.dcm
- Data/Data/Supplement Data1/DICOM_files/202310_Anonymous_DICOM004.dcm
- Data/Data/Supplement Data1/DICOM_files/202310_Anonymous_DICOM005.dcm
- Data/Data/Supplement Data1/DICOM_files/202310_Anonymous_DICOM006.dcm
- Data/Data/Supplement Data1/DICOM_files/202310_Anonymous_DICOM007.dcm
- Data/Data/Supplement Data1/DICOM_files/202310_Anonymous_DICOM008.dcm
- Data/Data/Supplement Data1/DICOM_files/202310_Anonymous_DICOM009.dcm
- Data/Data/Supplement Data1/DICOM_files/202310_Anonymous_DICOM010.dcm
- Data/Data/Supplement Data1/DICOM_files/202310_Anonymous_DICOM011.dcm
- Data/Data/Supplement Data1/DICOM_files/202310_Anonymous_DICOM012.dcm
- Data/Data/Supplement Data1/DICOM_files/202310_Anonymous_DICOM013.dcm
- Data/Data/Supplement Data1/DICOM_files/202310_Anonymous_DICOM014.dcm
- Data/Data/Supplement Data1/DICOM_files/202310_Anonymous_DICOM015.dcm
- Data/Data/Supplement Data1/DICOM_files/202310_Anonymous_DICOM016.dcm
- Data/Data/Supplement Data1/DICOM_files/202310_Anonymous_DICOM017.dcm
- Data/Data/Supplement Data1/DICOM_files/202310_Anonymous_DICOM018.dcm
- Data/Data/Supplement Data1/DICOM_files/202310_Anonymous_DICOM019.dcm
- Data/Data/Supplement Data1/DICOM_files/202310_Anonymous_DICOM020.dcm
- Data/Data/Supplement Data2/
- Data/Data/Supplement Data2/.DS_Store
- Data/Data/Supplement Data2/Extreme ultraviolet camera/
- Data/Data/Supplement Data2/Extreme ultraviolet camera/.DS_Store
- Data/Data/Supplement Data2/Extreme ultraviolet camera/CE3_BMYK_EUVC-1-097_SCI_N_20140520164740_20140520164740_0158_C.2B
- Data/Data/Supplement Data2/Extreme ultraviolet camera/CE3_BMYK_EUVC-1-098_SCI_N_20140520165802_20140520165802_0158_C.2B
- Data/Data/Supplement Data2/Extreme ultraviolet camera/CE3_BMYK_EUVC-1-099_SCI_N_20140520170824_20140520170824_0158_C.2B
- Data/Data/Supplement Data2/Extreme ultraviolet camera/CE3_BMYK_EUVC-1-100_SCI_N_20140520171846_20140520171846_0158_C.2B
- Data/Data/Supplement Data2/Extreme ultraviolet camera/CE3_BMYK_EUVC-1-101_SCI_N_20140520172907_20140520172907_0158_C.2B
- Data/Data/Supplement Data2/Extreme ultraviolet camera/CE3_BMYK_EUVC-1-102_SCI_N_20140520173929_20140520173929_0158_C.2B
- Data/Data/Supplement Data2/Extreme ultraviolet camera/CE3_BMYK_EUVC-1-103_SCI_N_20140520174950_20140520174950_0158_C.2B
- Data/Data/Supplement Data2/Extreme ultraviolet camera/CE3_BMYK_EUVC-1-104_SCI_N_20140520180012_20140520180012_0158_C.2B
- Data/Data/Supplement Data2/Extreme ultraviolet camera/CE3_BMYK_EUVC-1-105_SCI_N_20140520181033_20140520181033_0158_C.2B
- Data/Data/Supplement Data2/Extreme ultraviolet camera/CE3_BMYK_EUVC-1-106_SCI_N_20140520182055_20140520182055_0158_C.2B
- Data/Data/Supplement Data3/
- Data/Data/Supplement Data3/.DS_Store
- Data/Data/Supplement Data3/GreenlandDailySurfaceMelt_files/
- Data/Data/Supplement Data3/GreenlandDailySurfaceMelt_files/.DS_Store
- Data/Data/Supplement Data3/GreenlandDailySurfaceMelt_files/GreenlandDailySurfaceMelt1985.nc
- Data/Data/Supplement Data3/GreenlandDailySurfaceMelt_files/GreenlandDailySurfaceMelt2000.nc
- Data/Data/Supplement Data3/GreenlandDailySurfaceMelt_files/GreenlandDailySurfaceMelt2015.nc
- Movie S1 encoding_MRI_data.mp4
- Movie S2 decoding_MRI_data.mp4
- Movie S3 random_data_test.mp4
- Supplementary Materials.pdf
